# Supplementary material for: Dissimilatory Metabolism of Nitrogen Oxides in Bacteria: Comparative Reconstruction of Transcriptional Networks
Source: PLoS Comput Biol. 2005 Oct 28;1(5):e55. doi: 10.1371/journal.pcbi.0010055 (PMC1274295; doi:10.1371/journal.pcbi.0010055)
Supplement: Table S2 — (34 KB XLS) [file pcbi.0010055.st002.xls]

## Sheet: Лист1
Genome	Operon	Position	Score	Sequence
Escherichia coli	ytfE (dnrN)	-46	5.99	GATGCATTTAAAATaCATC
	hmp	-48	5.59	GATGCATTTgAgATaCATC
	ygbA	-37	5.24	GATGtAaTaTAAATaCATC
	hcp-hcr	-28	5.23	cATGtATaTTAAATatAaC
Salmonella typhimurium	dnrN	-46	5.91	GATGCATTTAAAATaCAaC
	hmp	-48	5.65	GATGCATTTgAtATaCATC
	hcp-hcr	-34	5.23	cATGtATaTTAAATatAaC
	STM1808 (tehB^)	-49	5.17	GgTGtATaTTAAATaCATC
Klebsiella pneumoniae	hmp	-48	6.01	GATGCATTTAAAATGCATC
	dnrN	-48	5.99	GATGCATTTAAAATaCATC
	hcp-hcr	1	5.13	cATGtATaTcAAATatAaC
	tehB^	-31	5.19	GgTGCATaTTAAATaCATC
Yersinia pestis	hmp	-59	5.85	GATGCATTTAAAATaCATg
	tehB	-45	5.69	GtTGCATaTAAAATGCATC
	dnrN	-78	5.21	cATGCATTTAttATGCATg
	hcp-hcr	-37	4.95	cAcGCATTacAAATaCAaC
Yersinia enterocolitica	hmp	-98	5.85	GATGCATTTAAAATaCATg
	tehB	-43	5.67	GtTGtATaTTAAATGCATC
	narK	-132	5.21	cATGCATaTTtAATGCATg
	hcp-hcr	-37	4.97	cAcGCATTacAAATGCAaC
Erwinia carotovora	dnrN	-51	5.52	GATGCATTTAAAATGCAat
	ygbA	-40	5.50	atTGtATTTAAAATGCATC
	hcp-hcr	-39	5.42	cAaGCATTTAAAATGCAaC
	hmp	-52	5.23	GATtCATaTAAAATaCAaC
	tehB	-355	5.01	aATGCATTTAAAATaCATa
Erwinia chrysanthemi	hmp	-32	5.93	GATGCATTTAAAATGCAaC
	dnrN	-52	5.58	GATGCATTTAAAATaCATt
	hcp-hcr	-36	5.12	cAaGCATTaTAAATaCAaC
	tehB	-64	4.80	GATGtATTTAcAATaCATa
Photorhabdus luminiscens	hmp	-65	5.32	GtTGCATTTAAAtTaCATg
	tehB	-38	5.24	GATGCATTTTAAATGtAat
Vibrio vulnificus	hmp	-80	5.23	GATaCATTTgAgATaCAaC
		-55	5.11	cATGCATTacAgATGCAaC
	nnrS	-100	5.63	GtTGtATTTTtAATGCATC
Vibrio parahaemolyticus	hmp	-64	5.23	GATaCATTTgAgATaCAaC
		-39	5.39	cATGCATTacAAATaCAaC
	nnrS	-82	5.19	cATGtATTTTttATGCATg
Vibrio fischeri	hmp	-61	5.31	GATatATTTTAgATaCAaC
	nnrS	-74	5.19	cATGCATaaAAAATaCATg
	VF0578 (aox1)	-42	5.35	GgTGtATTTTAAATGCAaC
Photobacterium profundum	hmp	-34	4.79	GgTGCATTaTAAATatAaC
	nosRZDFYL	-58	5.30	GtTGCATTTAAtATaCtTC
	nnrS	-74	4.12	cAgGtATTTTAAtTGtAcC
		-49	4.19	GgTGtATcaTttATGCATg
	norVW	-94	4.89	cATGtATTaTttATaCATg
		-42	4.59	cATGCATTcAAAATaCgag
	tehB^	-81	4.56	GATGtATTaTttAcaCATC
Shewanella oneidensis	hcp-hcr	-42	5.00	CATGtAaAaAtaAaGCATG
	dnrN	-126	5.24	gcTGCAaATAATATGCATG
	SO2805 (nnrS)	-59	4.64	CATtCATtTAATtTGCAgc
Shewanella putrefaciens	hcp-hcr	-39	5.16	CATGCATAaAtaAaGCATG
	dnrN	95	4.82	gcTGCAaATAATATGaATG
	nnrS	-59	3.79	aAaGCATATcAaATaCAcc
Ralstonia eutropha JMP134	hmp	-39	5.48	CATGCATTTTgttTGCATG
Ralstonia metallidurans	nnrS	-63	5.61	atTGCATTTAAgATGCATG
	Reut02000581(COG4309)	-38	5.60	gATGCAaTTTAAATGCATc
	hmp	34	6.04	CATGCATTTTAcATGCATG
	nsrR	-23	5.47	CtTGCATTGgCgATGCAcG
Ralstonia solanacearum	RSp1504(COG4309)-norB	-54	5.84	gATGCATTcTCAATGCATc
	hmp-nnrS	-201	5.35	CATtCATTGgCgATGaATc
Neisseria meningitidis MC58	narQP	-149	6.37	AATTCATATTATcTGAATT
	norB	-49	6.10	cATTCATATTtTgTGAATT
	nirK (aniA)	-116	6.23	AgTTCATATTtTATGAATT
	nosR^-nosDFYL	-50	5.94	gATTCATATAATATcAATa
	dnrN	-58	5.64	gATTCtTAaAgTATGAATg
Neisseria gonorhoeae	norB	-51	6.10	cATTCATATTtTgTGAATT
	nirK (aniA)	-117	6.23	AgTTCATATTtTATGAATT
	nosR-nosZDFYL	4	5.94	gATTCATATAATATcAATa
	dnrN	15	5.64	gATTCtTAaAgTATGAATg
	narQP	-147	5.54	AATTCATgTTATtTGAATT
Neisseria lactamica	norB	-54	5.71	cATTCATATTcTgTGAATT
	nirK (aniA)	-112	5.05	AgTTCATATTtatTGAATT
	narQP	-147	5.76	AATTCATgTTATcTGAATT
	dnrN	-57	5.64	gATTCtTAaAgTATGAATg
	nosR-nosZDFYL	-44	5.33	gATTCATATAATATccATa
Burkholderia mallei	nnrS2	-11	4.88	gATaCATaATaAATGCATc
	norB	-92	4.86	CATaCATTcTTtgTaCATG
	nnrS1	-38	4.76	CATGCATcAAgAAaGCAac
	hmp	-40	4.02	gATGtATcgTTtgcGaATG
Burkholderia pseudomallei	nnrS2	-37	4.88	gATaCATaATaAATGCATc
	norB	-94	4.86	CATaCATTcTTtgTaCATG
	nnrS1	-40	4.76	CATGCATcAAgAAaGCAac
	hmp	-38	4.02	gATGtATcgTTtgcGaATG
Burkholderia cepacia R1808	hcp-hcr	-110	5.09	gATGCATaAAgAAcGCATc
	nsrR2-nnrS	-85	4.76	gAaGtATTtTTAATGCATG
	hmp	-36	4.75	CATGtATcgTTtgaGCATG
Chromobacterium violaceum	nirK (aniA)	-75	5.63	CATGTATtAATTATgCATt
	hmp-nsrR	-95	5.41	CATGTATtATTTgaACATc
	norB	-84	5.38	gATGTgcAATaTATACATc
	nasA	-32	5.05	CATGcAaAccaTATgCATG
Bordetella bronchiseptica	BB2499-nnrS-BB2497	-41	6.15	GATGTATTATAgATACATC
	hmp-nsrR	-55	5.39	GATGTAgaATAAATgCATg
Bordetella pertussis	BP2107-nnrS-BP2109	-43	6.15	GATGTATTATAgATACATC
	hmp-nsrR	-55	5.39	GATGTAgaATAAATAaATg
Bordetella parapertussis	BPP1425-nnrS-BPP1423	-41	6.26	GATGTATTATAtATACATC
	hmp-nsrR	-57	4.43	GgTGTAgaATAAATgCgTg
Bordetella avium	hmp-nsrR	-55	5.55	GgTGTAaaATAAATACATC
Rhodobacter capsulatus E1F1	hcp (<-nsrR)	-85	5.40	GTGGagTTTTtgATACCAg
		-48	6.12	tTGGTATTTCgAATACCAC
Gluconobacter oxydans	hmp	-36	4.87	GATGtATTTcAAATaaAcC
Nitrosomonas europeae	pan1-XX-nirK (<nsrR)	-93	5.56	GATaTATTaAtAATAtATC
		0	5.78	GATGTATcTAAtATACAcC
Legionella pneumophila	glbN-lpg2536(<nsrR)	-2	6.44	GATGTATTTcAAATACATC
Microbulbifer degradans	nnrS-nsrR	-67	4.90	GATGtAatataCATGCATC
		-41	5.43	GATGCATaataaATGtATC
Thiobacillus denitrificans	hmp	-13	5.12	CATGCATacggtATGCATG
Acinetobacter sp.	hmp-nsrR	-72	5.24	gATGCATTGcAAATaCATc
Polaromonas sp. JS666	norB-…	-204	4.37	ggTGCATcTcAAATaCAcc
Bacillus subtilis	hmp	-90	5.06	GATtcATTTTAgATAtATC
		-43	6.56	GATaTATTTTAAATACATC
Bacillus licheniformis	hmp	-120	6.60	GATGTATcTAAAATACATC
		-49	5.90	GATGTATTTcAAATACATt
Bacillus halodurans	hmp	-92	5.16	tATGTATTTTAAATAttga
		-45	5.58	tATGTATacAAAATACtTa
Bacillus stearothermophilus	hmp	-88	5.12	GATGTATTTgAAATAttgC
		-40	6.28	GATGTATTaAAAATACATg
Oceanobacillus iheyensis	hmp	-38	6.38	GATGTATagAAAATACATC
Geobacillus kaustophilus	hmp	-86	4.58	GATGTATTTgAAATAttgt
		-38	6.28	GATGTATTaAAAATACATg
Streptomyces coelicolor	hmpA2	-30	5.37	CaaGCATCTGAGATcCcAG
Streptomyces avermilis	hmpA	-88	6.03	TTTGCATaTCAGATGCAAG
Thermobifida fusca	hmpA	-2	5.80	TaTGCATCcagGATGCAAA
