# Supplementary material for: Dissimilatory Metabolism of Nitrogen Oxides in Bacteria: Comparative Reconstruction of Transcriptional Networks
Source: PLoS Comput Biol. 2005 Oct 28;1(5):e55. doi: 10.1371/journal.pcbi.0010055 (PMC1274295; doi:10.1371/journal.pcbi.0010055)
Supplement: Table S3 — (29 KB XLS) [file pcbi.0010055.st003.xls]

## Sheet: Лист1
Genome	Operon	NorR sites			Sigma-54 sites
		Pos	Score	Sequence	Pos	Sc	Sequence
Escherichia coli	norVW	-179	5.54	cAcTGTCAATTTGACtATA	-64	4.16	TGGCACgcaATcTGCA
		-158	5.28	TATTGTCAtATcGACcATt
		-134	5.38	gATaGTCAtTTTGACtAct
Salmonella typhimurium	norVW	-178	5.62	cATTGTCAtTTTGACAAcc	-63	4.02	TGGCACAcTAgcTGCA
		-157	5.54	TAgTGTCAtATTGACAgcA
		-133	5.19	TATaGTCttTTTGACtAcA
Erwinia chrysanthemi	norVW	-159	3.66	gtcTGTCttTTTcACAAag	-57	3.76	TGGCACgGctcaTGCA
		-140	5.12	gAgTGTCAAAaaGACAtTA
		-115	5.45	TATTGTCAtAaTGACAAag
Erwinia carotovora	norVW	-165	4.06	gtgTGTCctAaTGACAtaA	-62	3.95	TGGCACgcTtccTGCA
		-145	4.88	ctgTGTCAtTaaGACAATA
		-120	5.49	gtgTGTCAATTTGACAATc
Vibrio cholerae	hmp	-158	5.21	TAgTGTCAAATcGACAcgA	-76	3.83	TGGCAtgcaATcTGCt
		-135	3.82	aAgaGTtAAATTGACctgt
	VC2330 (nnrS)	-163	4.70	aAaaGTCAtAaTGACtcgA	-82	3.24	TGGCttgGTtTgTGCt
		-139	5.07	TggTGTCAtTaTGACttTt
Vibrio fischeri	norVW-fpr-tehB^	-167	5.06	cAgTGTtAATTTGACAATt	-54	3.42	TGGCAtgcGtgaTGCA	NorR1
		-147	5.28	TAgTGTCgtTTTGACAAaA
		-122	5.71	gATTGTCAtAaTGACAcTt
Vibrio vulnificus	norVW-tehB^	-191	5.65	TAaTGTCAATaTGACAATt	-78	3.99	TGGCAtgGTcgcTGCA	NorR1
		-171	5.19	TAgTGTCtAAaTGACAAaA
		-147	5.21	TAgTGTCAtTTaGACAcTg
Shewanella putrefaciens CN-32	norB	-163	4.87	TAgTGTCAtAaaaACAATA	-63	3.13	TGGCACAtTtccaGCt
		-145	5.67	aATTGTCAtTaTGACAcTt
		-121	4.16	acgTaTCAAAaaGACAcTc
	norR	-51	4.59	ctgTGTCAATaTcACAATt			-
Pseudomonas aeruginosa	hmp-nnrS	-162	3.76	gGTgGTCATTtcGACctCt	-60	3.32	TGGCACgcTtccTGaA
		-142	5.44	TGcAGTCcTAATGACTctg
		-117	4.49	TGcAGTCATTATGACctat
Pseudomonas putida	hmp	-165	5.43	TGTAGTCATAtgGACTcCt	-63	3.45	TGGCACgATtgcTGtA
		-146	4.53	atggGTCgaTATGACTAtA
Pseudomonas stutzeri	dnrN-dnrO	-132	4.48	CAtGGTtttAaacACCaTA	-50	3.57	TGGCAtgGctgTTGCg
		-107	4.14	atGGGTgAtTTcTACCagc
Pseudomonas stutzeri	hmp	-192	4.10	CAatGTgAATTTaACCCTt	-91	3.32	TGGaACgATtgTTGaA
		-173	3.93	ataGGTccATaTgACCCcG
		-148	3.80	CgtGGTtctTTTTACCaTc
Vibrio fischeri	hcp-hcr	-226	5.79	TGATGTAtTTATaACATCA	-134	3.94	TGGCACgcacTgTGCA	NorR2
		-202	5.15	cGtaGTcATTAaTACATCA
	norR2 (VFA0862)	-40	5.86	TGATGTAAaTtTTACATCA			-	NorR2
Vibrio parahaemolyticus	hcp-hcr	-158	5.81	cGATGTAATTAagACATCA	-65	3.85	TGGCACgcatTcTGCt	NorR2
		-135	5.59	cGtTGTctTAATTACATCA
	norR2	-60	5.34	cGATGTtcaAATgACATCA			-	NorR2
Vibrio vulnificus	hcp-hcr	-188	5.00	TGATGTAAaAAagACAcgg	-96	3.96	TGGCACgcaATcTGCt	NorR2
		-166	4.72	gcgTGTctTTtTTACATCA
	norR2	-95	4.72	cGAcGTcAaTAgaACATCA			-	NorR2
		-61	5.12	cGATGTtcaAATgACAaCA
Photobacterium profundum	hcp-hcr	-168	5.93	TGATGTAATTATcACATCA	-75	3.43	TGGCACgtTAaaTGCt	NorR2
		-145	5.24	cGtTGTAATAAccACATCA
	norR2	-40	5.70	cGATGTAAaAATcACATCA			-	NorR2
Ralstonia solanacearum	norA (dnrN)	-167	4.17	CAtGGTtggAaTTACCtgA	-65	3.97	TGGCAtgcaATTcGCt
		-147	3.96	gAGGGTgAAAagaACCtTG
		-121	4.70	TgCGGTcgATTTTACCCaG
Ralstonia eutropha JMP134	norAB (dnrN)	-117	5.11	TAGGGTcAtAaaTACCtTA	-17	3.81	TGGCACgGTAcTcGCg
		-98	4.80	acGGGTAAATTacACCGcG
		-72	4.62	gtGGGTgAATTaTACCGTt
Ralstonia eutropha H16 megaplasmid pHG1	norAB (dnrN)	-152	4.79	CAtGGTgAtAaaTACCGgt	-52	3.74	TGGCACgGTccTcGCg
		-133	5.14	CcGGGTcAAATaTACCaTG
		-107	5.30	TAaGGTAAATaTgACCGTA
Ralstonia metallidurans	norB	-161	4.66	CAtGGTcAAAacaACCCTA	-60	3.59	aGGCACgcGAaTcGCA
		-142	3.96	gAtaGTcAAAaacACCCTA
		-117	5.09	CACGGTgAATaTTACCGcG
Polaromonas sp. JS666	hmp	-194	5.59	AGcAATCAtATTGATTCtT	-91	3.77	TGGCACAAGtaTTGaA
		-173	5.05	AaGtATCcAATTGAcTaCT
		-148	5.04	tGGcATCttTTTGAcTCCa
Burkholderia fungorum	hmp	-105	5.21	CGcaGTCAgATTGACtcCG	-12	3.22	TGGCACAAaAcaTGgA
		-69	5.02	CaAGGTCgAATTGACCatt
