# Supplementary material for: Dissimilatory Metabolism of Nitrogen Oxides in Bacteria: Comparative Reconstruction of Transcriptional Networks
Source: PLoS Comput Biol. 2005 Oct 28;1(5):e55. doi: 10.1371/journal.pcbi.0010055 (PMC1274295; doi:10.1371/journal.pcbi.0010055)
Supplement: Table S5 — (23 KB XLS) [file pcbi.0010055.st005.xls]

## Sheet: NnrR
Sinorhizobium meliloti
nosR	nosRZDFYLX	agTTGatCTgGCGCAAAG	-83	4.29
norE	norE	CTTTGatCgAGaGCAAAG	-56	4.27
norC	norCBQD	gTTTGCcgaAaCGCAAAG	-144	4.86
SMa1195	dnrN-nnrS2	gTTTGCGCaAGCGCAAAG	-23	5.39
nirK	nirK-nirV	gTTTGttCcAcCtCAAAG	-89	4.23
SMa1252	nnrS1	CTTTGCcaattgtCAAAG	-73	4.66
hemN	hemN	CTTTGacaTtGCGCAAAG	-86	5.00
SMa1289	nnrX operon	CTTTGCtCcAGCGCAAAt	-89	4.84
Agrobacterium tumefaciens
AGR_L_949	norE	CTTTGacCgAcCGCAAAG	-44	4.79
AGR_L_954	norCBQD-COG4309	gTTTGCcaaAtgGCAAAG	-121	4.97
AGR_L_970	nirK-nirV	CTTTGCGaacagGCAAAG	-198	4.98
AGR_L_968	nnrS1	CTTTGCctgttCGCAAAG	-30	4.98
AGR_L_937	nnrX operon	CTTTGCGtTcGCtCAAAc	-74	4.90
Brucella melitensis
BMEII0296	nosA	CTTTGCatcAGCGCAAcG	-149	4.44
BMEII0975	nosRZDFYLX	CTTTGCGtcAtatCAAta	-232	3.87
BMEII1001	norE-norF	CTTTGCcaaAaCGCAAAG	-50	5.15
BMEII0999	norCBQD-COG4309	CTTTGCctattCGCAAAG	-143	5.02
BMEII0988	nirK-nirV	CTTTGtctTAaCGCAAAc	-186	4.86
Bradyrhizobium japonicum
nosR	nosRZDFYLX	CTTTGCGtcAtatCAAta	-232	3.87
norE	norE-norF	CgTTGCGtcgGCGCAAAc	-109	5.00
norC	norCBQD	CaTTGCGCcctgaCAAAG	-90	4.67	known regulation
bll708	nnrS	gTTTGCGaTAGCGCAAAa	-78	5.01
hemN	hemN	CTTTGCGCgAGCGCAAgG	-103	4.91
bsr708	?-nirK-nirV	CaTTGCGCTcGCGCAAAG	-80	5.17	known regulation
bll762	nnrX operon	CgTTGCaagcGgaCAAtc	-108	3.45
		CaTTGttCccGCtCAAAt	-49	3.84
hemN1		gTTTGacaTAaCGCAAAG	-139	4.86
Rhodopseudomonas palustris
nosR	nosRZDFYLX	aTTTGCGCTgGCGCAAAt	-129	5.00
norE	norE-norF	gTTTGtcgcgGCaCAAcG	-50	4.31
norC	norCBQD	CgTTGaGCcAGCaCAAAG	-102	4.80
RPA1486	nnrS	gTTTGCGCTgGCaCAAcc	-90	4.86
nirK2	nirK-nirV	gcTTGtGCTgGgaCAAAc	-85	4.19
RPA0932	nnrX operon	CTTTGatCagGCGCAAAG	-68	4.70
Rhodobacter sphaeroides 2.4.1
168_0051	nnrS	aTTTGCGgcAGCaCAAtG	-194	4.51
168_0059	norCBQD	CgTTGCGaTccCGCAAct	-79	4.35
168_0068	hemN	gTTTGatCctGCGCAAAG	-52	4.58
Rhodobacter sphaeroides 2.4.3
nnrS	nnrS	aTTTGCGgcAGCaCAAtG	-194	4.51	known site
norB	norCBQD	CTTTGtGaTccCGCAAcc	-79	4.54	known site
nirK	nirK	tgTTGCGCaAcCGCAAAc	-83	4.46	known site
